# Supplementary material for: Chemical Drivers of Flavor Variation Across Cultivars and Grades of Fujian White Tea Revealed by Integrated Volatile and Non-Volatile Metabolomics
Source: Foods. 2026 Jan 28;15(3):458. doi: 10.3390/foods15030458 (PMC12896726; doi:10.3390/foods15030458)
Supplement: Supplementary file 1 [file foods-15-00458-s001.zip]

Archive with 1 entries (1 files):
- foods-4089432-supplementary.pdf
